# Supplementary material for: Myocardial TRPC6-mediated Zn2+ influx induces beneficial positive inotropy through β-adrenoceptors
Source: Nat Commun. 2022 Oct 26;13:6374. doi: 10.1038/s41467-022-34194-9 (PMC9606288; doi:10.1038/s41467-022-34194-9)
Supplement: Supplementary file 4 — Source Data [file 41467_2022_34194_MOESM4_ESM.xlsx]

## Sheet: Fig1a
ΔLV dP/dt max (mmHg/s)
Time (min)	WT1	WT2	WT3	WT4	WT5	WT6	WT7	WT8	WT9	TRPC6KO1	TRPC6KO2	TRPC6KO3	TRPC6KO4	TRPC6KO5	TRPC3KO1	TRPC3KO2	TRPC3KO3	TRPC3KO4	TRPC3KO5
0	0	0	0	0	0	0	0	0	0	0	0	0	0	0	0	0	0	0	0
1	-46.25	-39.25	104.75	111.5	46.75	-8.25	237.75	48.75	-34.25	-182	-59.75	-84.75	38.25	-20.25	-125.25	233.25	-113.75	-124.25	47
2	112.75	133.75	59.75	91.5	-110.25	183.75	329.75	66.75	10.75	-26	89.25	0.25	32.25	70.75	103.75	126.25	-13.75	-28.25	269
3	287.75	532.75	447.75	157.5	59.75	175.75	370.75	349.75	398.75	26	88.25	135.25	181.25	56.75	180.75	286.25	206.25	-95.25	353
4	175.75	889.75	719.75	516.5	225.75	221.75	466.75	567.75	723.75	83	352.25	137.25	243.25	104.75	640.75	212.25	233.25	269.75	610
5	400.75	987.75	1200.75	838.5	321.75	323.75	694.75	330.75	631.75	47	377.25	310.25	306.25	220.75	983.75	378.25	190.25	203.75	861
6	430.75	828.75	936.75	1535.5	346.75	470.75	984.75	567.75	1136.75	50	301.25	172.25	256.25	234.75	1222.75	331.25	116.25	377.75	633
7	540.75	823.75	1096.75	1640.5	527.75	412.75	1133.75	534.75	860.75	336	455.25	359.25	324.25	152.75	1264.75	529.25	194.25	441.75	638
8	703.75	893.75	1194.75	1924.5	628.75	722.75	1150.75	740.75	854.75	310	162.25	381.25	541.25	173.75	1436.75	437.25	182.25	335.75	886
9	728.75	739.75	1121.75	1748.5	738.75	781.75	1208.75	773.75	444.75	426	343.25	732.25	625.25	172.75	1902.75	490.25	376.25	387.75	948
10	1130.75	682.75	1335.75	2442.5	742.75	1095.75	1399.75	623.75	288.75	603	280.25	1015.25	613.25	216.75	1651.75	598.25	274.25	705.75	1073

## Sheet: Fig1b
Δheart rate(bpm)
Time (min)	WT1	WT2	WT3	WT4	WT5	WT6	WT7	WT8	WT9	TRPC6KO1	TRPC6KO2	TRPC6KO3	TRPC6KO4	TRPC6KO5	TRPC3 KO1	TRPC3 KO2	TRPC3 KO3	TRPC3 KO4	TRPC3 KO5
0	0	0	0	0	0	0	0	0	0	0	0	0	0	0	0	0	0	0	0
1	0.825	4.5	9.725	11.65	2.775	1.025	22.9621	0.875	3.3	13.35	4.975	1.075	1.6	-1.175	-2.275	11.125	1.525	6.475	1.2
2	14.325	22.6	15.925	21.75	13.775	5.025	26.5621	2.475	6.2	18.35	8.875	1.175	4.3	5.525	1.425	16.025	10.525	12.575	-3.2
3	31.625	15.9	25.825	37.75	23.875	10.525	32.2621	15.675	13.4	29.65	18.875	9.275	21.9	13.625	5.825	22.425	17.525	18.975	-1.8
4	40.425	22.6	44.425	41.15	24.675	19.925	41.0621	20.375	10.6	33.55	30.275	15.875	28.5	12.525	10.025	25.525	27.925	27.375	3.8
5	53.825	20	51.525	55.35	31.075	25.425	40.5621	23.075	26.4	38.05	37.475	18.375	37.5	21.925	16.925	32.725	31.525	34.575	11.2
6	58.225	20	55.925	62.05	28.475	33.025	44.1621	22.575	24.9	43.95	41.075	20.875	43.2	26.025	19.125	36.525	32.025	38.175	16.2
7	62.725	26.3	64.425	66.25	32.775	39.425	47.6621	20.575	28.9	51.05	50.375	23.975	47.3	26.725	19.925	41.525	40.925	34.375	18.1
8	63.625	28.1	60.225	69.45	41.075	46.225	51.9621	22.375	34.7	59.85	51.275	26.875	53.9	29.325	22.125	39.625	44.425	43.675	20.9
9	61.725	29.7	75.125	75.35	46.575	48.025	56.4621	17.875	37.9	64.35	59.775	21.575	54.9	30.025	26.925	41.925	50.225	47.575	20.8
10	71.625	30	75.825	82.05	40.275	56.125	59.7621	21.875	41.8	71.85	64.375	24.275	55	33.525	27.125	46.625	49.225	47.875	21.8

## Sheet: Fig1c
ΔLV dP/dt max (mmHg/s)
Time (min)	WT1	WT2	WT3	WT4	WT5	WT6	TRPC6KO1	TRPC6KO2	TRPC6KO3	TRPC6KO4	TRPC6KO5	TRPC6KO6	TRPC3KO1	TRPC3KO2	TRPC3KO3	TRPC3KO4	TRPC3KO5	TRPC3KO6
0	0	0	0	0	0	0	0	0	0	0	0	0	0	0	0	0	0	0
2	225.5	525.5	475	350.5	300.5	111.5	260.5	166	149	166.5	100	98.5	216.5	-207	-111	98	-22.5	-12.5
4	298.5	514.5	545	201.5	1155.5	314.5	329.5	-160	191	177.5	165	221.5	148.5	149	73	138	84.5	255.5
6	291.5	869.5	668	-60.5	1130.5	344.5	208.5	-151	382	188.5	24	118.5	136.5	14	368	199	106.5	444.5
8	566.5	452.5	722	-133.5	1482.5	294.5	195.5	-65	273	81.5	-129	422.5	252.5	-27	554	349	-43.5	562.5
10	881.5	889.5	612	-53.5	1232.5	300.5	316.5	58	190	198.5	-200	205.5	721.5	325	395	379	58.5	677.5
12	1136.5	384.5	768	92.5	1234.5	464.5	249.5	58	112	171.5	-177	218.5	307.5	473	422	430	32.5	835.5
14	1437.5	514.5	656	129.5	1249.5	455.5	315.5	15	74	203.5	-170	183.5	320.5	320	852	446	73.5	952.5
16	1250.5	514.5	496	358.5	1419.5	410.5	115.5	-193	83	96.5	-131	285.5	541.5	518	747	531	167.5	1055.5
18	1393.5	610.5	569	490.5	1256.5	350.5	333.5	-89	95	98.5	-170	224.5	528.5	619	928	644	102.5	1252.5
20	1654.5	368.5	490	973.5	1348.5	556.5	242.5	32	184	99.5	1	274.5	458.5	779	811	664	267.5	1485.5

## Sheet: Fig1d
Δheart rate(bpm)
Time (min)	WT1	WT2	WT3	WT4	WT5	WT6	TRPC6KO1	TRPC6KO2	TRPC6KO3	TRPC6KO4	TRPC6KO5	TRPC6KO6	TRPC3KO1	TRPC3KO2	TRPC3KO3	TRPC3KO4	TRPC3KO5	TRPC3KO6
0	0	0	0	0	0	0	0	0	0	0	0	0	0	0	0	0	0	0
2	12.55	17.6	18.8	13	15.9	8.35	24.55	20.15	11.15	10.6	9.7	0.9	9.5	3.65	6.7	1.45	8.2	6.9
4	19.85	24.8	28.4	14.4	32.4	11.65	27.75	27.55	17.15	17.9	16.3	8	17.3	8.45	18.4	4.35	15.1	13.6
6	21.85	33.4	32.8	18.6	36.9	13.65	34.55	31.45	23.05	18.3	14.8	7.1	20.7	13.15	24.5	3.25	18.4	11.8
8	29.15	36	37.4	19.2	42.5	14.85	36.95	34.45	27.75	18.5	16.8	12.3	23.6	16.35	29.9	4.85	18.6	17.9
10	32.85	41.2	40.1	21	44.7	13.95	43.45	38.45	31.95	22.5	18.4	11.3	29.8	18.25	28.5	5.25	21.1	20
12	38.95	40.7	44.1	24.7	42.9	16.95	41.25	40.65	32.25	21.9	24.5	12.3	30.2	20.45	29.9	6.65	22.8	21.2
14	43.85	45.9	44	25.6	46.6	17.45	51.15	40.95	36.25	23.7	27.8	11.2	31.4	22.95	34.8	6.75	23.9	21.5
16	43.35	52.3	43.6	27.4	47.5	15.05	52.25	35.85	38.15	20.2	31.8	12.9	34.8	25.45	34	6.95	27.3	16.9
18	47.75	58.9	46.8	32	47.8	17.15	57.15	37.35	41.35	22.9	34.3	12	38.2	29.55	32.7	8.65	27.2	17.8
20	50.95	62.3	44	36.2	51.5	19.25	59.05	40.75	43.15	22	40.1	12.4	37.3	33.85	37.3	9.35	31	20.2

## Sheet: Fig1e
t(msec)
Time (min)	WT1	WT2	WT3	WT4	WT5	WT6	TRPC6KO1	TRPC6KO2	TRPC6KO3	TRPC6KO4	TRPC6KO5	TRPC6KO6	TRPC3KO1	TRPC3KO2	TRPC3KO3	TRPC3KO4	TRPC3KO5	TRPC3KO6
0	0	0	0	0	0	0	0	0	0	0	0	0	0	0	0	0	0	0
2	-0.297	-0.47894	-0.46491	-0.2855	-0.26504	-0.2	0.302	0.595	0.5825	-0.1525	0.335	-0.07683	-0.31117	-0.6915	-1.16567	-0.55	0.213333	-0.74667
4	-0.65	-0.36594	-0.3065	-0.3205	-0.22604	-0.24	0.116	1.225	0.6015	-0.1225	0.585	-0.17083	-0.66117	-1.2795	-0.84667	-0.75	0.033333	-1.33667
6	-1.041	-0.66994	-0.4815	-0.9675	-0.6117	-0.57	-0.009	1.215	1.0335	-0.0215	0.855	-0.31283	-0.97017	-1.4845	-1.01667	-1.12	0.073333	-1.85567
8	-1.267	-0.59494	-0.4555	-1.1905	-0.66701	-0.4	0.109	1.005	0.5065	0.1655	1.075	-0.56383	-1.11817	-1.91142	-0.82667	-1.09	0.273333	-2.18767
10	-1.792	-0.79094	-0.6015	-0.7525	-0.28929	-1.08	-0.024	0.875	0.4685	0.2295	0.885	-0.28283	-1.25817	-2.4515	-1.22367	-0.16	-0.18667	-2.57667
12	-1.986	-0.63494	-1.1315	-1.5265	-0.29849	-1.2	0.031	0.725	0.2965	0.2615	0.275	-0.47783	-1.44817	-2.7565	-1.00667	-1.31	-0.12667	-2.72867
14	-2.126	-0.98658	-0.7135	-1.5715	-0.42307	-1.02	-0.257	0.605	0.0555	0.6995	-0.365	-0.75683	-1.68017	-2.7955	-1.13867	-1.44	-0.58667	-3.17667
16	-2.244	1.09005	-1.0045	-1.7665	-0.53304	-1.22	0.009	0.635	0.0145	0.2885	-1.115	-0.47983	-1.86717	-2.9585	-0.94667	-1.07	-1.04267	-3.55567
18	-2.267	-0.18194	-1.4575	-2.0085	-0.24004	-1.17	0.202	0.505	-0.1645	0.18723	-1.465	-0.78983	-1.65417	-3.3495	-0.39667	-0.51	-0.77667	-3.82167
20	-2.384	-0.86294	-1.6465	-2.3675	-0.60243	-1.31	0.366	0.395	-0.2345	0.5255	-1.995	-0.94083	-2.04817	-3.4035	-0.27667	-0.27	-1.20467	-3.77467

## Sheet: Fig1f
ΔLV dP/dt max (mmHg/s)
Time (min)	STZ(-)1	STZ(-)2	STZ(-)3	STZ(-)4	STZ(-)5	STZ(+)1	STZ(+)2	STZ(+)3	STZ(+)4	STZ(+)5	STZ(+)6	STZ(+)7
0	0	0	0	0	0	0	0	0	0	0	0	0
1	63.25	-260.5	-54.5	315	-230.75	207.75	293.25	102.25	174.25	-145.75	79.75	-99.25
2	60.25	-78.5	93.5	351	-114.75	379.75	328.25	73.25	318.25	209.25	257.75	81.75
3	215.25	7.5	309.5	555	29.25	532.75	356.25	370.25	770.25	258.25	462.75	590.75
4	312.25	6.5	533.5	603	230.25	1284.75	812.25	693.25	987.25	498.25	662.75	991.75
5	479.25	515.5	477.5	588	292.25	1651.75	1297.25	766.25	899.25	410.25	702.75	1056.75
6	357.25	464.5	526.5	702	145.25	2474.75	1338.25	1107.25	778.25	672.25	1180.75	785.75
7	392.25	982.5	494.5	675	462.25	2277.75	1350.25	1077.25	958.25	831.25	1252.75	866.75
8	346.25	635.5	904.5	800	472.25	2573.75	740.25	1479.25	1255.25	1255.25	1722.75	1039.75
9	481.25	809.5	1086.5	631	857.25	2167.75	1235.25	1512.25	1505.25	1035.25	1707.75	879.75
10	563.25	769.5	1086.5	938	882.25	2191.75	1406.25	1675.25	1817.25	1485.25	2053.75	885.75

## Sheet: Fig1g
Δheart rate(bpm)
Time (min)	STZ(-)1	STZ(-)2	STZ(-)3	STZ(-)4	STZ(-)5	STZ(+)1	STZ(+)2	STZ(+)3	STZ(+)4	STZ(+)5	STZ(+)6	STZ(+)7
0	0	0	0	0	0	0	0	0	0	0	0	0
1	1.5	-3.325	5.825	3.275	2.8	11.8	-0.425	-5.25	4.75	-1.225	-0.925	-2.55
2	5.5	3.475	11.725	9.275	14.3	16	0.875	0.95	17.75	8.875	9.375	-1.25
3	17.5	11.375	27.425	16.875	25.7	24	7.275	13.05	13.55	18.575	21.075	3.55
4	30.7	11.575	37.625	18.775	37.6	30.9	12.775	21.15	10.35	22.875	36.275	2.95
5	30.6	12.775	42.125	25.075	45.9	42.9	19.175	20.75	19.85	22.775	48.275	5.55
6	37.3	15.275	41.925	27.775	44.9	54.5	28.475	26.65	26.85	27.675	56.075	4.65
7	36.3	18.875	38.725	32.475	50.4	59.4	38.675	27.25	31.15	29.375	57.575	10.85
8	36.3	21.275	41.325	36.475	54.6	62.4	46.975	38.05	33.25	31.375	61.675	12.15
9	43.2	17.875	47.325	35.975	61.9	65.3	64.975	42.05	35.95	9.375	61.475	15.35
10	44	14.275	49.425	39.175	59.2	69.1	78.175	42.65	42.85	-0.525	64.375	13.15

## Sheet: Fig2b
SA node	LV-Apex
1	3
1	0
0	1
0	0
0	2
1	5
1	7
2	4
0	1
0	8
0	5
1	10
0	0
1	0
0	10
0	0
1	8
2	2
1	4
0	5
0	21
1	2
0	5
1	15
1	18
0	10
0	23
2	17
0	6
2	2
0	9
0	0
0	8
1	0
1	21
3	7
0	3
1	4
0	11
0	14
0	6
0	3
1	2
0	5
0	0
0	2
1	1
0	5
0	0
0	3
0	4
0	11
1	5
0	1
0	0
0	1
0	8
0	1
0	8
0	1
1	12
2	9
0	5
0	6
0	15
0	9
1	16
1	11
0	4
1	1
0	5
0	10
0	1
0	2
2	13
0	13
0	11
1	6
0	8
0	5
2	7
3	3
2	1
1	2
0	4
1	8
1	5
0	5
0	4
0	11
1	8
1	4
1	10
0	10
4	5
3	6
0	1
1	12
0	3
4	5
2	5
0	8
1	20
0	2
1	10
0	15
0	2
1	6
0	3
0	5
0	4
0	13
0	3
0	5
1	5
2	1
1	0
1	7
0	3
0	4
0	6
0	4
0	0
0	2
0	2
0	0
0	0
0	1
0	0
0	0
0	0
0	0
0	2
1	1
1	0
0	0
0	0
0	2
0	0
0	1
0	3
0	1
0	0
0	2
0	4
0	0
0	0
0	0
0	1
0	2
1	0
1	0
0	5
0	1
0	0
0	1
0	0
0	2
0	0
0	0
0	3
0	1
0	3
0	0
1	2
0	3
0	2
0	0
0	1
0	0
2	0
0	2
0	4
0	0
2	3
0	0
3	2
0	2
0	0
1	0

## Sheet: Fig2e
	STZ(-)	STZ(-)	STZ(-)	STZ(-)	STZ(-)	STZ(-)	STZ(-)	STZ(-)	STZ(-)	STZ(-)	STZ(-)	STZ(-)	STZ(-)	STZ(-)	STZ(-)	STZ(-)	STZ(-)	STZ(-)	STZ(-)	STZ(-)	STZ(-)	STZ(-)	STZ(-)	STZ(-)	STZ(-)	STZ(-)	STZ(-)	STZ(-)	STZ(-)	STZ(-)	STZ(-)	STZ(-)	STZ(-)	STZ(-)	STZ(-)	STZ(-)	STZ(-)	STZ(-)	STZ(-)	STZ(-)	STZ(-)	STZ(-)	STZ(-)	STZ(-)	STZ(-)	STZ(-)	STZ(-)	STZ(-)	STZ(-)
Apex	12	2	2	5	4	3	0	3	3	1	3	3	3	3	2	6	4	0	1	0	6	0	0	0	0	2	3	5	7	13	5	8	6	3	2	6	1	2	0	3	5	0	0	0	13	12	2	1	0
Base	0	1	0	1	0	0	0	0	0	0	0	0	0	0	0	1	0	0	0	0	0	0	0	0	0	0	0	0	0	0	0	0	0	0	0	0	0	0	0	0	0	0	0	0	0	0	1	0	0
[truncated: 431 more columns]

## Sheet: Fig3a
	WT				TRPC6 KO
	Time (s)	Control	Iso 10 nM		Time (s)	Control	Iso (10 nM)
	0	0	0		0	0	-0.001
	0.004	0	0		0.004	0	-0.001
	0.008	0	0		0.008	-0.001	-0.001
	0.011875	0	0		0.011875	0	0
	0.015938	0	0		0.015938	0	0
	0.019938	0	0		0.019938	0	0
	0.023875	0	0		0.023875	0	-0.001
	0.028	0	0		0.028	0	-0.001
	0.032	0	-0.001		0.032	-0.004	-0.015
	0.035938	-0.004	-0.022		0.035938	-0.015	-0.041
	0.04	-0.018	-0.061		0.04	-0.029	-0.067
	0.044063	-0.043	-0.107		0.044063	-0.044	-0.088
	0.047938	-0.067	-0.138		0.047938	-0.059	-0.102
	0.052063	-0.08	-0.157		0.052063	-0.073	-0.114
	0.056063	-0.087	-0.17		0.056063	-0.081	-0.125
	0.059938	-0.092	-0.183		0.059938	-0.088	-0.133
	0.063938	-0.096	-0.193		0.063938	-0.093	-0.138
	0.067938	-0.098	-0.197		0.067938	-0.096	-0.139
	0.071938	-0.098	-0.197		0.071938	-0.097	-0.139
	0.075938	-0.096	-0.195		0.075938	-0.096	-0.136
	0.08	-0.091	-0.185		0.08	-0.092	-0.129
	0.084	-0.084	-0.169		0.084	-0.086	-0.118
	0.088	-0.075	-0.145		0.088	-0.079	-0.101
	0.091938	-0.059	-0.117		0.091938	-0.066	-0.08
	0.095938	-0.038	-0.087		0.095938	-0.051	-0.058
	0.099938	-0.021	-0.057		0.099938	-0.036	-0.041
	0.103938	-0.013	-0.032		0.103938	-0.024	-0.03
	0.108	-0.01	-0.017		0.108	-0.016	-0.023
	0.111938	-0.007	-0.013		0.111938	-0.012	-0.017
	0.115938	-0.005	-0.011		0.115938	-0.01	-0.014
	0.119875	-0.005	-0.009		0.119875	-0.009	-0.012
	0.123938	-0.004	-0.008		0.123938	-0.007	-0.011
	0.127938	-0.003	-0.007		0.127938	-0.007	-0.01
	0.132	-0.003	-0.006		0.132	-0.006	-0.009
	0.135938	-0.002	-0.006		0.135938	-0.006	-0.009
	0.14	-0.002	-0.005		0.14	-0.005	-0.008
	0.143938	-0.002	-0.004		0.143938	-0.005	-0.008
	0.147938	-0.002	-0.004		0.147938	-0.004	-0.007
	0.152	-0.002	-0.004		0.152	-0.004	-0.006
	0.156	-0.001	-0.004		0.156	-0.004	-0.006
	0.16	-0.001	-0.003		0.16	-0.003	-0.005
	0.164	-0.001	-0.003		0.164	-0.003	-0.004
	0.167938	-0.001	-0.003		0.167938	-0.003	-0.004
	0.171938	-0.001	-0.003		0.171938	-0.002	-0.004
	0.175938	-0.001	-0.002		0.175938	-0.002	-0.004
	0.18	-0.001	-0.002		0.18	-0.002	-0.003
	0.183938	-0.001	-0.002		0.183938	-0.002	-0.003
	0.188	-0.001	-0.002		0.188	-0.002	-0.003
	0.191938	-0.001	-0.002		0.191938	-0.001	-0.003
	0.195938	0	-0.002		0.195938	-0.001	-0.003
	0.199938	-0.001	-0.002		0.199938	-0.001	-0.002
	0.204	-0.001	-0.001		0.204	-0.001	-0.002
	0.208	-0.001	-0.001		0.208	-0.001	-0.003
	0.211938	-0.001	-0.001		0.211938	-0.001	-0.002
	0.216	0	-0.001		0.216	0	-0.002
	0.22	0	-0.001		0.22	0	-0.002
	0.224	0	-0.001		0.224	0	-0.002
	0.228	0	0		0.228	0	-0.001
	0.232	0	-0.001		0.232	0	-0.001
	0.236	0	0		0.236	0	-0.001

[truncated: 68 more sheets: Fig3b, Fig3c, Fig3d, Fig3e, Fig3f, Fig4a, Fig4b, Fig4c, Fig4f, Fig4g, Fig4h, Fig4i, Fig4j, Fig4k, Fig4l, Fig4m, Fig5b, Fig5d, Fig5e, Fig5g …]
